# Supplementary material for: Dual Light Emission of CsSnI3-Based Powders Synthesized via a Mechanochemical Process
Source: Materials (Basel). 2024 Jul 19;17(14):3577. doi: 10.3390/ma17143577 (PMC11279061; doi:10.3390/ma17143577)
Supplement: Supplementary file 1 [file materials-17-03577-s001.zip]

Archive with 1 entries (1 files):
- materials-3081442-supplementary.pdf
